# Supplementary material for: mol2chemfig, a tool for rendering chemical structures from molfile or SMILES format to LATE X code
Source: J Cheminform. 2012 Oct 2;4:24. doi: 10.1186/1758-2946-4-24 (PMC3551648; doi:10.1186/1758-2946-4-24)
Supplement: Additional file 1 — mol2chemfig sample LATE X document. [file 1758-2946-4-24-S1.zip]

Archive with 14 entries (13 files):
- latex/
- latex/mol2chemfig.sty
- latex/sample.tex
- latex/penicilling.tex
- latex/penicilling.mol
- latex/plp.tex
- latex/plp.mol
- latex/plp3highlighted.tex
- latex/plp3.tex
- latex/plp2.mol
- latex/sample.pdf
- latex/plp2.tex
- latex/plpn.tex
- latex/fmn.mol
