# Supplementary material for: mol2chemfig, a tool for rendering chemical structures from molfile or SMILES format to LATE X code
Source: J Cheminform. 2012 Oct 2;4:24. doi: 10.1186/1758-2946-4-24 (PMC3551648; doi:10.1186/1758-2946-4-24)
Supplement: Additional file 1 — mol2chemfig sample LATE X document. [file 1758-2946-4-24-S1.zip › latex/mol2chemfig.sty]

% auxiliary package for mol2chemfig

\RequirePackage{xcolor, chemfig, twoopt, ifmtarg}

\def\mcfcringle#1{% this macro was written by Christian Tellechea
\tikz\draw(0,0)circle(\CF@atom@sep*#1*0.66667*\CF@cycle@inraduiscoeff);}

% stacking atoms horizontally and vertically

\newlength{\mcfvspace}
\setlength{\mcfvspace}{1.5pt}

\newcommand{\mcfabove}[2]{\chemabove[\mcfvspace]{#1}{#2}}
\newcommand{\mcfbelow}[2]{\chembelow[\mcfvspace]{#1}{#2}}

\newlength{\mcf@boxwidth}
\newlength{\mcf@boxheight}

\newcommand{\mcf@box}[3][l]{
\settowidth{\mcf@boxwidth}{\printatom{#2}}
\settoheight{\mcf@boxheight}{\printatom{#2}}
\makebox[\mcf@boxwidth][#1]{\raisebox{0pt}[\mcf@boxheight][0pt]{\printatom{#3}}}}

\newcommand{\mcfleft}[2]{\mcf@box[r]{#2}{#1#2}}
\newcommand{\mcfright}[2]{\mcf@box{#1}{#1#2}}

\newcommand{\mcfaboveright}[3]{\mcfabove{#1}{\mcf@box{#2}{#2#3}}}
\newcommand{\mcfbelowright}[3]{\mcfbelow{#1}{\mcf@box{#2}{#2#3}}}

% setup for wavy bonds
\usetikzlibrary{decorations}

% the complete sines definition is taken from http://tex.stackexchange.com/questions/25678/nicer-wavy-line-with-tikz
\pgfdeclaredecoration{complete sines}{initial}
{
    \state{initial}[
        width=+0pt,
        next state=sine,
        persistent precomputation={\pgfmathsetmacro\matchinglength{
            \pgfdecoratedinputsegmentlength / int(\pgfdecoratedinputsegmentlength/\pgfdecorationsegmentlength)}
            \setlength{\pgfdecorationsegmentlength}{\matchinglength pt}
        }] {}
    \state{sine}[width=\pgfdecorationsegmentlength]{
        \pgfpathsine{\pgfpoint{0.25\pgfdecorationsegmentlength}{0.5\pgfdecorationsegmentamplitude}}
        \pgfpathcosine{\pgfpoint{0.25\pgfdecorationsegmentlength}{-0.5\pgfdecorationsegmentamplitude}}
        \pgfpathsine{\pgfpoint{0.25\pgfdecorationsegmentlength}{-0.5\pgfdecorationsegmentamplitude}}
        \pgfpathcosine{\pgfpoint{0.25\pgfdecorationsegmentlength}{0.5\pgfdecorationsegmentamplitude}}
}
    \state{final}{}
}

\tikzset{ % set styles
% wavy bonds. Slightly modified from http://www.texdev.net/tag/chemfig/
  wavy/.style =
    {
      decorate,
      decoration =
        {
          complete sines,
          post length = 0 pt,
          pre length  = 0 pt,
          % Use the atom spacing: saved
          segment length = \the\dimexpr\csname CF@atom@sep\endcsname/6\relax,
          amplitude = \the\dimexpr\csname CF@atom@sep\endcsname/10\relax
        }
    },
    %
    pusharrow/.style = {
        ->,
        >=stealth,
        shorten <=2.5pt,
        shorten >=1pt,
        preaction={draw=white, -,line width=1.5pt}
    }
}

% more convenient drawing of push arrows
% this command is adapted from the myChemistry package 
% by Clemens Niederberger
\newcommand{\mcf@elmove}[5][]{%
\node at (0,0) {% dummy wrapper node
\chemmove{\draw[pusharrow,#1](#2).. controls +(#3) and +(#5)..(#4);%
}};}

% and, since the only practically common operation is arrow 
% shortening and lengthening: a command streamlined for that.

\newcommandtwoopt{\mcfpush}[6][][]{% we use empties to keep same defaults
\@ifmtarg{#2}{
    \@ifmtarg{#1}{\mcf@elmove{#3}{#4}{#5}{#6}}
                 {\mcf@elmove[shorten <=#1]{#3}{#4}{#5}{#6}}
}{% #2 not empty
    \@ifmtarg{#1}{\mcf@elmove[shorten >=#2]{#3}{#4}{#5}{#6}}
                 {\mcf@elmove[shorten <=#1, shorten >=#2]{#3}{#4}{#5}{#6}}
}}


% formatting of charges and atom numbers

% Charges - could for example be set to \oplus and \ominus
\newcommand{\mcfplus}{+}
\newcommand{\mcfminus}{-}

% atom numbers (used when option atom-numbers is selected)
\newcommand{\mcfatomno}[1]{\raisebox{2pt}{\color{blue}{\ensuremath{\mathsf{_{#1}}}}}}

% a little help with direct processing of mol2chemfig commands
\let\mcfinput\@@input
