# Supplementary material for: mol2chemfig, a tool for rendering chemical structures from molfile or SMILES format to LATE X code
Source: J Cheminform. 2012 Oct 2;4:24. doi: 10.1186/1758-2946-4-24 (PMC3551648; doi:10.1186/1758-2946-4-24)
Supplement: Additional file 1 — mol2chemfig sample LATE X document. [file 1758-2946-4-24-S1.zip › latex/penicilling.tex]

\chemfig{
                 O% 2
         =[:45.1]% 12
    -[:0.2,1.008]N% 6
           -[:90]% 8
                    (
      -[:179.8,1.008]% 11
                        (
            -[:270,1.008]% -> 12
                        )
            <[:134.9]\mcfabove{N}{H}% 7
            -[:209.8]% 16
                        (
                -[:149.8]% 17
                -[:209.8]% 18
                -[:149.8]% 19
               =^[:209.8]% 21
                -[:269.8]% 23
               =^[:329.8]% 22
                 -[:29.8]% 20
                =^[:89.8]% -> 18
                        )
            =[:269.8]O% 5
                    )
           -[:18]S% 1
          -[:306]% 9
                    (
               -[:36]% 13
                    )
                    (
              -[:324]% 14
                    )
          -[:234]% 10
                    (
             <:[:288]% 15
                        (
                  =[:348]O% 4
                        )
          -[:228,,,2]HO% 3
                    )
          -[:162]\phantom{N}% -> 6
}
