# Supplementary material for: mol2chemfig, a tool for rendering chemical structures from molfile or SMILES format to LATE X code
Source: J Cheminform. 2012 Oct 2;4:24. doi: 10.1186/1758-2946-4-24 (PMC3551648; doi:10.1186/1758-2946-4-24)
Supplement: Additional file 1 — mol2chemfig sample LATE X document. [file 1758-2946-4-24-S1.zip › latex/penicilling.mol]

  Marvin  03280815032D          

 23 25  0  0  0  0            999 V2000
    7.6200    1.0703    0.0000 S   0  0  0  0  0  0  0  0  0  0  0  0
    5.4214   -0.5975    0.0000 O   0  0  0  0  0  0  0  0  0  0  0  0
    7.3229   -1.6623    0.0000 O   0  0  0  0  0  0  0  0  0  0  0  0
    8.6818   -1.2206    0.0000 O   0  0  0  0  0  0  0  0  0  0  0  0
    4.7022    0.1686    0.0000 O   0  0  0  0  0  0  0  0  0  0  0  0
    6.8353   -0.0096    0.0000 N   0  0  0  0  0  0  0  0  0  0  0  0
    5.4214    1.4034    0.0000 N   0  0  0  0  0  0  0  0  0  0  0  0
    6.8353    0.8154    0.0000 C   0  0  0  0  0  0  0  0  0  0  0  0
    8.1048    0.4029    0.0000 C   0  0  0  0  0  0  0  0  0  0  0  0
    7.6200   -0.2646    0.0000 C   0  0  2  0  0  0  0  0  0  0  0  0
    6.0035    0.8188    0.0000 C   0  0  1  0  0  0  0  0  0  0  0  0
    6.0035   -0.0130    0.0000 C   0  0  0  0  0  0  0  0  0  0  0  0
    8.7723    0.8878    0.0000 C   0  0  0  0  0  0  0  0  0  0  0  0
    8.7723   -0.0820    0.0000 C   0  0  0  0  0  0  0  0  0  0  0  0
    7.8749   -1.0491    0.0000 C   0  0  0  0  0  0  0  0  0  0  0  0
    4.7053    0.9936    0.0000 C   0  0  0  0  0  0  0  0  0  0  0  0
    3.9925    1.4088    0.0000 C   0  0  0  0  0  0  0  0  0  0  0  0
    3.2764    0.9991    0.0000 C   0  0  0  0  0  0  0  0  0  0  0  0
    2.5636    1.4143    0.0000 C   0  0  0  0  0  0  0  0  0  0  0  0
    3.2733    0.1741    0.0000 C   0  0  0  0  0  0  0  0  0  0  0  0
    1.8475    1.0045    0.0000 C   0  0  0  0  0  0  0  0  0  0  0  0
    2.5573   -0.2357    0.0000 C   0  0  0  0  0  0  0  0  0  0  0  0
    1.8444    0.1796    0.0000 C   0  0  0  0  0  0  0  0  0  0  0  0
  1  8  1  0  0  0  0
  1  9  1  0  0  0  0
  2 12  2  0  0  0  0
  3 15  1  0  0  0  0
  4 15  2  0  0  0  0
  5 16  2  0  0  0  0
  6  8  1  0  0  0  0
  6 10  1  0  0  0  0
  6 12  1  0  0  0  0
 11  7  1  1  0  0  0
  7 16  1  0  0  0  0
  8 11  1  0  0  0  0
  9 10  1  0  0  0  0
  9 13  1  0  0  0  0
  9 14  1  0  0  0  0
 10 15  1  6  0  0  0
 11 12  1  0  0  0  0
 16 17  1  0  0  0  0
 17 18  1  0  0  0  0
 18 19  1  0  0  0  0
 18 20  2  0  0  0  0
 19 21  2  0  0  0  0
 20 22  1  0  0  0  0
 21 23  1  0  0  0  0
 22 23  2  0  0  0  0
M  END
