# Supplementary material for: mol2chemfig, a tool for rendering chemical structures from molfile or SMILES format to LATE X code
Source: J Cheminform. 2012 Oct 2;4:24. doi: 10.1186/1758-2946-4-24 (PMC3551648; doi:10.1186/1758-2946-4-24)
Supplement: Additional file 1 — mol2chemfig sample LATE X document. [file 1758-2946-4-24-S1.zip › latex/plp.tex]

\definesubmol{plp}{
            % 7
     -[:150]% 5
    =_[:210]\mcfbelowright{N}{H}{^{\mcfplus}}% 4
     -[:150]% 3
     =_[:90]% 2
               (
         -[:150]% 9
         -[:210]O% 10
         -[:180]P% 11
                   (
             -[:270]\mcfright{O}{^{\mcfminus}}% 13
                   )
                   (
              -[:90]\mcfright{O}{^{\mcfminus}}% 14
                   )
         =[:180]O% 12
               )
      -[:30]% 1
               (
          -[:90]% 15
      =[:30,,,1]NH^{\mcfplus}% 16
       -[:90,,1]\mcfabove{C}{_{\mcfminus}}% 17
                   (
             -[:150]% 19
                   )
          -[:30]% 18
                   (
             -[:330]\mcfright{O}{^{\mcfminus}}% 21
                   )
          =[:90]O% 20
               )
    =_[:330]% 6
               (
          -[:30]\mcfright{O}{^{\mcfminus}}% 8
               )
     -[:270]% -> 5
}
