# Supplementary material for: mol2chemfig, a tool for rendering chemical structures from molfile or SMILES format to LATE X code
Source: J Cheminform. 2012 Oct 2;4:24. doi: 10.1186/1758-2946-4-24 (PMC3551648; doi:10.1186/1758-2946-4-24)
Supplement: Additional file 1 — mol2chemfig sample LATE X document. [file 1758-2946-4-24-S1.zip › latex/plp2.mol]

  Marvin  09131213192D          

 21 21  0  0  0  0            999 V2000
   -3.2411    0.2063    0.0000 C   0  0  0  0  0  0  0  0  0  0  0  0
   -3.9555   -0.2062    0.0000 C   0  0  0  0  0  0  0  0  0  0  0  0
   -3.9555   -1.0313    0.0000 C   0  0  0  0  0  0  0  0  0  0  0  0
   -3.2411   -1.4438    0.0000 N   0  0  0  0  0  0  0  0  0  0  0  0
   -2.5266   -1.0313    0.0000 C   0  0  0  0  0  0  0  0  0  0  0  0
   -2.5266   -0.2062    0.0000 C   0  0  0  0  0  0  0  0  0  0  0  0
   -1.8121   -1.4438    0.0000 C   0  0  0  0  0  0  0  0  0  0  0  0
   -1.8121    0.2063    0.0000 O   0  5  0  0  0  0  0  0  0  0  0  0
   -4.6700    0.2063    0.0000 C   0  0  0  0  0  0  0  0  0  0  0  0
   -5.3845   -0.2062    0.0000 O   0  0  0  0  0  0  0  0  0  0  0  0
   -6.2095   -0.2062    0.0000 P   0  0  0  0  0  0  0  0  0  0  0  0
   -7.0345   -0.2062    0.0000 O   0  0  0  0  0  0  0  0  0  0  0  0
   -6.2095   -1.0312    0.0000 O   0  5  0  0  0  0  0  0  0  0  0  0
   -6.2095    0.6188    0.0000 O   0  5  0  0  0  0  0  0  0  0  0  0
   -3.2411    1.0313    0.0000 C   0  0  0  0  0  0  0  0  0  0  0  0
   -2.5266    1.4438    0.0000 N   0  3  0  0  0  0  0  0  0  0  0  0
   -2.5266    2.2688    0.0000 C   0  0  0  0  0  0  0  0  0  0  0  0
   -1.8121    2.6813    0.0000 C   0  0  0  0  0  0  0  0  0  0  0  0
   -3.2411    2.6813    0.0000 C   0  0  0  0  0  0  0  0  0  0  0  0
   -1.8121    3.5063    0.0000 O   0  0  0  0  0  0  0  0  0  0  0  0
   -1.0977    2.2688    0.0000 O   0  5  0  0  0  0  0  0  0  0  0  0
  1  2  1  0  0  0  0
  1  6  1  0  0  0  0
  2  3  2  0  0  0  0
  3  4  1  0  0  0  0
  4  5  1  0  0  0  0
  5  6  2  0  0  0  0
  5  7  1  0  0  0  0
  6  8  1  0  0  0  0
  2  9  1  0  0  0  0
  9 10  1  0  0  0  0
 10 11  1  0  0  0  0
 11 12  2  0  0  0  0
 11 13  1  0  0  0  0
 11 14  1  0  0  0  0
  1 15  2  0  0  0  0
 15 16  1  0  0  0  0
 16 17  2  0  0  0  0
 17 18  1  0  0  0  0
 17 19  1  0  0  0  0
 18 20  2  0  0  0  0
 18 21  1  0  0  0  0
M  CHG  5   8  -1  13  -1  14  -1  16   1  21  -1
M  END
