# Supplementary material for: mol2chemfig, a tool for rendering chemical structures from molfile or SMILES format to LATE X code
Source: J Cheminform. 2012 Oct 2;4:24. doi: 10.1186/1758-2946-4-24 (PMC3551648; doi:10.1186/1758-2946-4-24)
Supplement: Additional file 1 — mol2chemfig sample LATE X document. [file 1758-2946-4-24-S1.zip › latex/fmn.mol]

  Marvin  09131216232D          

 31 33  0  0  0  0            999 V2000
   -0.8545   -2.2393    0.0000 C   0  0  0  0  0  0  0  0  0  0  0  0
   -1.5689   -2.6518    0.0000 C   0  0  0  0  0  0  0  0  0  0  0  0
   -1.5689   -3.4768    0.0000 C   0  0  0  0  0  0  0  0  0  0  0  0
   -0.8545   -3.8893    0.0000 C   0  0  0  0  0  0  0  0  0  0  0  0
   -0.1400   -3.4768    0.0000 C   0  0  0  0  0  0  0  0  0  0  0  0
   -0.1400   -2.6518    0.0000 C   0  0  0  0  0  0  0  0  0  0  0  0
    0.5745   -2.2393    0.0000 N   0  0  0  0  0  0  0  0  0  0  0  0
    0.5745   -3.8893    0.0000 N   0  0  0  0  0  0  0  0  0  0  0  0
    1.2889   -3.4768    0.0000 C   0  0  0  0  0  0  0  0  0  0  0  0
    1.2889   -2.6518    0.0000 C   0  0  0  0  0  0  0  0  0  0  0  0
    2.0034   -2.2393    0.0000 N   0  0  0  0  0  0  0  0  0  0  0  0
    2.0034   -3.8893    0.0000 C   0  0  0  0  0  0  0  0  0  0  0  0
    2.7179   -3.4768    0.0000 N   0  0  0  0  0  0  0  0  0  0  0  0
    2.7179   -2.6518    0.0000 C   0  0  0  0  0  0  0  0  0  0  0  0
    0.5745   -1.4143    0.0000 C   0  0  0  0  0  0  0  0  0  0  0  0
    0.1620   -0.6998    0.0000 C   0  0  0  0  0  0  0  0  0  0  0  0
    0.5745    0.0147    0.0000 C   0  0  0  0  0  0  0  0  0  0  0  0
    0.1620    0.7291    0.0000 C   0  0  0  0  0  0  0  0  0  0  0  0
    0.5745    1.4436    0.0000 C   0  0  0  0  0  0  0  0  0  0  0  0
   -0.6630   -0.6998    0.0000 O   0  0  0  0  0  0  0  0  0  0  0  0
    1.3995    0.0147    0.0000 O   0  0  0  0  0  0  0  0  0  0  0  0
   -0.6630    0.7291    0.0000 O   0  0  0  0  0  0  0  0  0  0  0  0
    1.3995    1.4436    0.0000 O   0  0  0  0  0  0  0  0  0  0  0  0
    2.2245    1.4436    0.0000 P   0  0  0  0  0  0  0  0  0  0  0  0
    3.0495    1.4436    0.0000 O   0  0  0  0  0  0  0  0  0  0  0  0
    2.2245    0.6186    0.0000 O   0  5  0  0  0  0  0  0  0  0  0  0
    2.2245    2.2686    0.0000 O   0  5  0  0  0  0  0  0  0  0  0  0
   -2.2834   -2.2393    0.0000 C   0  0  0  0  0  0  0  0  0  0  0  0
   -2.2834   -3.8893    0.0000 C   0  0  0  0  0  0  0  0  0  0  0  0
    2.0034   -4.7143    0.0000 O   0  0  0  0  0  0  0  0  0  0  0  0
    3.4323   -2.2393    0.0000 O   0  0  0  0  0  0  0  0  0  0  0  0
  1  2  1  0  0  0  0
  1  6  2  0  0  0  0
  2  3  2  0  0  0  0
  3  4  1  0  0  0  0
  4  5  2  0  0  0  0
  7  6  1  0  0  0  0
  6  5  1  0  0  0  0
  5  8  1  0  0  0  0
  7 10  1  0  0  0  0
  8  9  1  0  0  0  0
 11 10  2  0  0  0  0
 10  9  1  0  0  0  0
  9 12  1  0  0  0  0
 11 14  1  0  0  0  0
 12 13  1  0  0  0  0
 13 14  1  0  0  0  0
  7 15  1  0  0  0  0
 15 16  1  0  0  0  0
 16 17  1  0  0  0  0
 17 18  1  0  0  0  0
 18 19  1  0  0  0  0
 16 20  1  0  0  0  0
 17 21  1  0  0  0  0
 18 22  1  0  0  0  0
 19 23  1  0  0  0  0
 23 24  1  0  0  0  0
 24 25  2  0  0  0  0
 24 26  1  0  0  0  0
 24 27  1  0  0  0  0
  2 28  1  0  0  0  0
  3 29  1  0  0  0  0
 12 30  2  0  0  0  0
 14 31  2  0  0  0  0
M  CHG  2  26  -1  27  -1
M  RAD  1   9   2
M  END
